# Supplementary material for: In Silico, In Vitro, and Pharmacokinetic Studies of UBMC-4, a Potential Novel Compound for Treating against Trypanosoma cruzi
Source: Pathogens. 2022 May 24;11(6):616. doi: 10.3390/pathogens11060616 (PMC9229894; doi:10.3390/pathogens11060616)
Supplement: Supplementary file 1 [file pathogens-11-00616-s001.zip]

Archive with 2 entries (1 files):
- pathogens-1719240-supplementary/Supplementary Material/
- pathogens-1719240-supplementary/Supplementary Material/supplementary.v3.pdf
